# Supplementary material for: Tumor-Treating Fields Plus Temozolomide Versus Temozolomide Alone in Newly Diagnosed Glioblastoma: A Systematic Review and Bayesian Meta-Analysis with Meta-Regression
Source: Cancers (Basel). 2026 Jun 16;18(12):1947. doi: 10.3390/cancers18121947 (PMC13297347; doi:10.3390/cancers18121947)
Supplement: Supplementary file 1 [file cancers-18-01947-s001.zip]

Archive with 1 entries (1 files):
- cancers-4314063-supplementary.pdf
